# Supplementary material for: The emerging importance of Shiga toxin-producing Escherichia coli other than serogroup O157 in England
Source: J Med Microbiol. 2021 Jul 26;70(7):001375. doi: 10.1099/jmm.0.001375 (PMC8493422; doi:10.1099/jmm.0.001375)
Supplement: Supplementary material 1 [file jmm-70-1375-s001.xlsx]

## Sheet: Supplementary Table 1
Supplementary data table 1: Number of different non-O157 STEC serogroups reported in England, 2014-2018
Serogroup	n	%
O26	258	16
O146	180	11
O91	166	10
O UNIDENTIFIABLE	122	8
O128	109	7
O103	85	5
O117	54	3
O76	51	3
O55	47	3
O113	44	3
O145	43	3
O111	33	2
O166	29	2
O123 O186	26	2
O38	23	1
O8	22	1
O78	20	1
O118 O151	19	1
O156	16	1
O5	15	1
O174	14	1
O177	14	1
O181	14	1
O80	13	1
O182	12	1
O153 O178	9	1
O71	9	1
O112	8	0
O21	7	0
O43	7	0
O75	6	0
O84	6	0
O104	5	0
O187	5	0
O3	5	0
O79	5	0
O98	5	0
O142	4	0
O165	4	0
O69	4	0
O1	3	0
O110	3	0
O121	3	0
O136	3	0
O15	3	0
O176	3	0
O2	3	0
O25	3	0
O4	3	0
O6	3	0
O63	3	0
O66	3	0
O74	3	0
O10	2	0
O100	2	0
O114	2	0
O130	2	0
O150	2	0
O168	2	0
O17	2	0
O18	2	0
O183	2	0
O24	2	0
O44	2	0
O81	2	0
O87	2	0
O102	1	0
O106	1	0
O107	1	0
O108	1	0
O109	1	0
O11	1	0
O119	1	0
O120	1	0
O127	1	0
O13 O135	1	0
O132	1	0
O133	1	0
O148	1	0
O152	1	0
O162	1	0
O163	1	0
O172	1	0
O175	1	0
O185	1	0
O23	1	0
O27	1	0
O28	1	0
O37	1	0
O45	1	0
O46	1	0
O48	1	0
O49	1	0
O53	1	0
O62	1	0
O65	1	0
O89	1	0
O96	1	0

## Sheet: Sheet1
Supplementary data table 2: Microbiological characteristics of the top six non-O157 STEC isolates detected in England, 2014-2018
Serogroup	stx profile	stx subptype	stx1a	stx1c	stx2a	stx2b	stx2c	stx2d	stx2e	stx2f	stx2g	stx2	eae	ST	Clonal Complex	n
O26	1	stx1a	stx1a	-	-	-	-	-	-	-	-	-	+	21	CC21	126
O26	1,2	stx1a stx2a	stx1a	-	stx2a	-	-	-	-	-	-	-	+	21	CC21	51
O26	2	stx2a	-	-	stx2a	-	-	-	-	-	-	-	+	21	CC21	37
O26	1	stx1a	stx1a	-	-	-	-	-	-	-	-	-	+	29	CC21	7
O26	1,2	stx2 stx1a	stx1a	-	-	-	-	-	-	-	-	stx2	+	21	CC21	5
O26	1	NA	-	-	-	-	-	-	-	-	-	-	+	21	CC21	2
O26	1	NA	-	-	-	-	-	-	-	-	-	-	+	-	0	2
O26	1,2	stx1a stx2a stx2d	stx1a	-	stx2a	-	-	stx2d	-	-	-	-	+	21	CC21	2
O26	1,2	NA	-	-	-	-	-	-	-	-	-	-	+	-	0	2
O26	2	NA	-	-	-	-	-	-	-	-	-	-	+	-	0	2
O26	1	stx1a	stx1a	-	-	-	-	-	-	-	-	-	-	21	CC21	1
O26	1	stx1a	stx1a	-	-	-	-	-	-	-	-	-	+	1705	0	1
O26	1	stx1a	stx1a	-	-	-	-	-	-	-	-	-	+	6266	CC21	1
O26	1	stx1a	stx1a	-	-	-	-	-	-	-	-	-	+	P3343	0	1
O26	1	stx1a	stx1a	-	-	-	-	-	-	-	-	-	+	P3382	0	1
O26	1	NA	-	-	-	-	-	-	-	-	-	-	+	200	0	1
O26	1,2	stx1a stx2a	stx1a	-	stx2a	-	-	-	-	-	-	-	+	1732	CC21	1
O26	1,2	stx1a stx2a	stx1a	-	stx2a	-	-	-	-	-	-	-	+	-	0	1
O26	1,2	stx1a stx2c	stx1a	-	-	-	stx2c	-	-	-	-	-	+	21	CC21	1
O26	1,2	NA	-	-	-	-	-	-	-	-	-	-	+	21	CC21	1
O26	2	stx2a	-	-	stx2a	-	-	-	-	-	-	-	+	29	CC21	1
O26	2	stx2a	-	-	stx2a	-	-	-	-	-	-	-	+	6277	CC21	1
O26	2	stx2a	-	-	stx2a	-	-	-	-	-	-	-	+	-	0	1
O26	2	NA	-	-	-	-	-	-	-	-	-	-	+	396	CC21	1
O146	1	stx1c	-	stx1c	-	-	-	-	-	-	-	-	-	442	CC442	73
O146	1,2	stx1c stx2b	-	stx1c	-	stx2b	-	-	-	-	-	-	-	442	CC442	59
O146	2	stx2b	-	-	-	stx2b	-	-	-	-	-	-	-	442	CC442	16
O146	2	stx2b	-	-	-	stx2b	-	-	-	-	-	-	-	738	CC738	11
O146	1,2	NA	-	-	-	-	-	-	-	-	-	-	-	442	CC442	5
O146	1,2	stx1c stx2d	-	stx1c	-	-	-	stx2d	-	-	-	-	-	442	CC442	3
O146	1	NA	-	-	-	-	-	-	-	-	-	-	-	442	CC442	2
O146	1	stx1a	stx1a	-	-	-	-	-	-	-	-	-	-	442	CC442	1
O146	1	stx1c	-	stx1c	-	-	-	-	-	-	-	-	-	7026	0	1
O146	1	stx1c	-	stx1c	-	-	-	-	-	-	-	-	-	8270	0	1
O146	1	stx1c	-	stx1c	-	-	-	-	-	-	-	-	-	P3354	0	1
O146	1	stx1c	-	stx1c	-	-	-	-	-	-	-	-	-	P3396	0	1
O146	1	NA	-	-	-	-	-	-	-	-	-	-	-	442	0	1
O146	1	NA	-	-	-	-	-	-	-	-	-	-	+	738	CC738	1
O146	1,2	stx1c stx2b	-	stx1c	-	stx2b	-	-	-	-	-	-	-	6279	CC442	1
O146	1,2	NA	-	-	-	-	-	-	-	-	-	-	-	752	CC10	1
O146	2	stx2b	-	-	-	stx2b	-	-	-	-	-	-	-	6261	0	1
O146	2	NA	-	-	-	-	-	-	-	-	-	-	-	738	CC738	1
O91	1,2	stx1a stx2b	stx1a	-	-	stx2b	-	-	-	-	-	-	-	33	CC33	120
O91	2	stx2b	-	-	-	stx2b	-	-	-	-	-	-	-	33	CC33	24
O91	1	stx1a	stx1a	-	-	-	-	-	-	-	-	-	-	33	CC33	2
O91	1,2	stx1a stx2b	stx1a	-	-	stx2b	-	-	-	-	-	-	-	33	CC442	2
O91	1,2	stx1c stx2b	-	stx1c	-	stx2b	-	-	-	-	-	-	-	33	CC33	2
O91	1,2	NA	-	-	-	-	-	-	-	-	-	-	-	33	CC33	2
O91	1	stx1a	stx1a	-	-	-	-	-	-	-	-	-	+	33	CC33	1
O91	1	stx1c	-	stx1c	-	-	-	-	-	-	-	-	-	33	CC33	1
O91	1,2	stx1a stx1c stx2b	stx1a	stx1c	-	stx2b	-	-	-	-	-	-	-	33	CC33	1
O91	1,2	stx1a stx2a stx2b	stx1a	-	stx2a	stx2b	-	-	-	-	-	-	-	33	CC33	1
O91	1,2	stx1a stx2b	stx1a	-	-	stx2b	-	-	-	-	-	-	-	8266	0	1
O91	1,2	stx1a stx2b	stx1a	-	-	stx2b	-	-	-	-	-	-	-	P3408	0	1
O91	1,2	stx1a stx2b	stx1a	-	-	stx2b	-	-	-	-	-	-	+	33	CC442	1
O91	1,2	NA	-	-	-	-	-	-	-	-	-	-	-	137	0	1
O91	1,2	NA	-	-	-	-	-	-	-	-	-	-	-	-	0	1
O91	1,2	NA	-	-	-	-	-	-	-	-	-	-	-	-	0	1
O91	2	stx2b	-	-	-	stx2b	-	-	-	-	-	-	-	6267	CC33	1
O91	2	stx2b	-	-	-	stx2b	-	-	-	-	-	-	-	8269	0	1
O91	2	stx2b	-	-	-	stx2b	-	-	-	-	-	-	-	8288	0	1
O91	2	NA	-	-	-	-	-	-	-	-	-	-	-	33	CC33	1
O128	1,2	stx1c stx2b	-	stx1c	-	stx2b	-	-	-	-	-	-	-	25	CC25	42
O128	2	stx2b	-	-	-	stx2b	-	-	-	-	-	-	-	25	CC25	24
O128	1,2	stx1c stx2b	-	stx1c	-	stx2b	-	-	-	-	-	-	-	4748	CC25	12
O128	1	stx1c	-	stx1c	-	-	-	-	-	-	-	-	-	25	CC25	6
O128	1,2	stx1c stx2b	-	stx1c	-	stx2b	-	-	-	-	-	-	-	811	CC25	4
O128	1	stx1c	-	stx1c	-	-	-	-	-	-	-	-	-	4748	CC25	2
O128	1,2	stx1c stx2b	-	stx1c	-	stx2b	-	-	-	-	-	-	-	25	CC11	2
O128	1	stx1a	stx1a	-	-	-	-	-	-	-	-	-	-	101	0	1
O128	1	stx1a	stx1a	-	-	-	-	-	-	-	-	-	-	25	CC25	1
O128	1	stx1c	-	stx1c	-	-	-	-	-	-	-	-	-	811	CC25	1
O128	1,2	stx1c stx2b	-	stx1c	-	stx2b	-	-	-	-	-	-	-	6265	0	1
O128	1,2	stx1c stx2b	-	stx1c	-	stx2b	-	-	-	-	-	-	-	6265	CC25	1
O128	1,2	stx1c stx2b	-	stx1c	-	stx2b	-	-	-	-	-	-	-	8344	0	1
O128	1,2	stx1c stx2b	-	stx1c	-	stx2b	-	-	-	-	-	-	-	P3238	CC25	1
O128	1,2	stx1c stx2b	-	stx1c	-	stx2b	-	-	-	-	-	-	-	P3364	0	1
O128	1,2	stx1c stx2b	-	stx1c	-	stx2b	-	-	-	-	-	-	-	P3415	0	1
O128	1,2	stx1c stx2b	-	stx1c	-	stx2b	-	-	-	-	-	-	-	-	0	1
O128	1,2	stx1c stx2b	-	stx1c	-	stx2b	-	-	-	-	-	-	+	4748	CC25	1
O128	1,2	NA	-	-	-	-	-	-	-	-	-	-	-	25	CC11	1
O128	2	stx2b	-	-	-	stx2b	-	-	-	-	-	-	-	4748	CC25	1
O128	2	stx2b	-	-	-	stx2b	-	-	-	-	-	-	-	811	CC25	1
O128	2	stx2b	-	-	-	stx2b	-	-	-	-	-	-	-	-	0	1
O128	2	stx2d	-	-	-	-	-	stx2d	-	-	-	-	+	301	CC165	1
O128	2	NA	-	-	-	-	-	-	-	-	-	-	-	25	0	1
O103	1	stx1a	stx1a	-	-	-	-	-	-	-	-	-	+	17	CC17	65
O103	1	stx1a	stx1a	-	-	-	-	-	-	-	-	-	+	386	CC17	9
O103	1	stx1a	stx1a	-	-	-	-	-	-	-	-	-	-	386	CC17	2
O103	1	stx1a	stx1a	-	-	-	-	-	-	-	-	-	-	17	CC17	1
O103	1	stx1a	stx1a	-	-	-	-	-	-	-	-	-	+	300	CC300	1
O103	1	stx1a	stx1a	-	-	-	-	-	-	-	-	-	+	8293	0	1
O103	2	stx2a	-	-	stx2a	-	-	-	-	-	-	-	+	2836	0	1
O117	1	stx1a	stx1a	-	-	-	-	-	-	-	-	-	-	504	CC504	30
O117	1	stx1a	stx1a	-	-	-	-	-	-	-	-	-	-	5292	CC504	10
O117	1	stx1a	stx1a	-	-	-	-	-	-	-	-	-	-	6880	CC504	7
O117	1	stx1a	stx1a	-	-	-	-	-	-	-	-	-	-	7641	CC504	2
O117	1	NA	-	-	-	-	-	-	-	-	-	-	-	5292	CC504	2
O117	1	stx1a	stx1a	-	-	-	-	-	-	-	-	-	+	P3356	0	1
O117	1,2	stx1a stx2b	stx1a	-	-	stx2b	-	-	-	-	-	-	-	33	CC33	1
O117	2	stx2b	-	-	-	stx2b	-	-	-	-	-	-	-	10	CC10	1
*NA, non applicable - whole sequencing data unavailable
